# Supplementary material for: Phylosymbiosis in the Rhizosphere Microbiome Extends to Nitrogen Cycle Functional Potential
Source: Microorganisms. 2021 Nov 30;9(12):2476. doi: 10.3390/microorganisms9122476 (PMC8709245; doi:10.3390/microorganisms9122476)
Supplement: Supplementary file 1 [file microorganisms-09-02476-s001.zip]

Archive with 1 entries (1 files):
- microorganisms-1456884-supplementary.pdf
